# Supplementary material for: Dysfunction of Chloroplast Protease Activity Mitigates pgr5 Phenotype in the Green Algae Chlamydomonas reinhardtii
Source: Plants (Basel). 2024 Feb 23;13(5):606. doi: 10.3390/plants13050606 (PMC10935073; doi:10.3390/plants13050606)
Supplement: Supplementary file 1 [file plants-13-00606-s001.zip]

Archive with 1 entries (1 files):
- plants-2843372-supplementary.pdf
